# Supplementary material for: Identification and Characterization of Circular RNAs (circRNAs) Using RNA-Seq in Two Breeds of Cashmere Goats
Source: Genes (Basel). 2023 Jan 27;14(2):331. doi: 10.3390/genes14020331 (PMC9956322; doi:10.3390/genes14020331)
Supplement: Supplementary file 1 [file genes-14-00331-s001.zip]

Archive with 1 entries (1 files):
- genes-2100626-supplementary.xls
