# Supplementary material for: Identification and Characterization of Circular RNAs (circRNAs) Using RNA-Seq in Two Breeds of Cashmere Goats
Source: Genes (Basel). 2023 Jan 27;14(2):331. doi: 10.3390/genes14020331 (PMC9956322; doi:10.3390/genes14020331)
Supplement: Supplementary file 1 [file genes-14-00331-s001.zip › genes-2100626-supplementary.xls]

## Sheet: up-regulated
Supplementary File S1. The up-regulated circRNAs identified in Lioanning cashmere goats compared to Ziwuling black goats
circRNA ID	Parent gene name	Parent gene ID	RPM-Liaoning cashmere goats	RPM-Ziwuling black goats	Log2 (Fold change)	P value	Chromosomes	Strand	Genomic_start	Genomic_end	Spliced length	Type
circ_003977	LOC102190345	ncbi_102190345	4872.55	1252.39	1.96	0.000221165	NC_030825.1	-	46222157	46277806	55648	exon_intron
circ_001161	DOP1B	ncbi_102178575	378.48	92.6629	2.03015	0.000321929	NC_030808.1	+	148399339	148401496	241	annot_exons
circ_004733	AKAP2	ncbi_102186765	263.355	48.6165	2.43749	0.000557185	NC_030815.1	+	99443219	99445631	2413	one_exon
circ_003577	UBR5	ncbi_102189223	132.724	0.001	17.0181	0.000814316	NC_030821.1	-	20117644	20133909	905	annot_exons
circ_000549	LRP6	ncbi_102177417	962.279	325.787	1.56253	0.0008965	NC_030812.1	+	96254726	96260948	898	annot_exons
circ_003456	ACP6	ncbi_102190007	155.646	23.4196	2.73248	0.00123329	NC_030810.1	-	98551175	98552145	323	annot_exons
circ_008512	EXOC5	ncbi_102190422	121.563	0.001	16.8913	0.00201664	NC_030817.1	+	33602628	33617524	1269	annot_exons
circ_008660	NEK9	ncbi_102184730	134.261	6.82193	4.29872	0.00222663	NC_030817.1	+	16760005	16773945	963	annot_exons
circ_008441	CENPJ	ncbi_102173755	791.062	309.241	1.35506	0.00296184	NC_030819.1	-	50272553	50273619	586	annot_exons
circ_005389	NA	NA	145.367	0.001	17.1493	0.0030037	NC_030812.1	+	96331709	96332395	687	intergenic
circ_008663	TANC2	ncbi_102171462	167.059	20.0013	3.06219	0.0031227	NC_030826.1	+	47186372	47223033	260	annot_exons
circ_003373	MYO1D	ncbi_102177189	105.835	0.001	16.6915	0.00453078	NC_030826.1	+	17159224	17169217	375	annot_exons
circ_007880	TASOR2	ncbi_102175038	235.238	60.9609	1.94817	0.0045728	NC_030820.1	-	42329000	42332312	481	annot_exons
circ_009673	TNRC6B	ncbi_102186097	234.519	65.3403	1.84366	0.00638279	NC_030812.1	+	110564035	110568451	555	annot_exons
circ_002525	SAV1	ncbi_102185923	249.487	73.0392	1.77222	0.0065094	NC_030817.1	+	59520158	59523975	415	annot_exons
circ_002969	ATM	ncbi_102190803	182.634	34.29	2.4131	0.00682127	NC_030822.1	-	64426785	64428844	443	annot_exons
circ_007184	DIP2A	ncbi_102176647	153.795	30.4025	2.33875	0.00693287	NC_030808.1	+	146114083	146120558	486	annot_exons
circ_002284	PCNX1	ncbi_102181130	105.229	0.001	16.6832	0.00698373	NC_030817.1	-	20513818	20541503	2158	annot_exons
circ_005384	PKP4	ncbi_102172301	380.362	106.68	1.83409	0.00705529	NC_030809.1	+	98486205	98508435	1632	annot_exons
circ_003934	C24H18orf25	ncbi_102185416	225.384	49.5781	2.18461	0.00759557	NC_030831.1	+	46199625	46200407	783	one_exon
circ_004891	DTWD1	ncbi_102177528	335.064	103.285	1.6978	0.00765788	NC_030817.1	+	42465385	42472306	713	annot_exons
circ_005646	SHKBP1	ncbi_102188341	180.026	15.0047	3.58472	0.00831328	NC_030825.1	+	50779154	50780623	321	annot_exons
circ_007194	KIF13A	ncbi_102171675	125.193	14.2122	3.13895	0.00834703	NC_030830.1	-	10647329	10648120	792	one_exon
circ_004255	RAB12	ncbi_102176284	715.502	326.571	1.13156	0.00838216	NC_030831.1	+	41438356	41446706	395	annot_exons
circ_005713	ENPP1	ncbi_102190787	161.097	13.6439	3.5616	0.00864752	NC_030816.1	+	57097313	57114247	986	annot_exons
circ_011277	MXRA5	ncbi_106503888	142.802	13.6439	3.38769	0.00876208	NW_017189516.1	+	65374405	65375795	521	annot_exons
circ_006666	TBC1D1	ncbi_102189380	109.808	0.001	16.7446	0.00911274	NC_030813.1	+	57979360	57980710	405	annot_exons
circ_009647	MOB1B	ncbi_102174550	125.894	6.5897	4.25586	0.00945852	NC_030813.1	+	86801135	86823860	4225	annot_exons
circ_004162	UBE3C	ncbi_102170756	407.944	164.716	1.30839	0.00974206	NC_030811.1	-	1369238	1374165	478	annot_exons
circ_002528	ADGRF2	ncbi_102187087	219.779	64.5063	1.76854	0.00977266	NC_030830.1	-	28158330	28159691	1362	one_exon
circ_001567	LRRC1	ncbi_102179527	105.064	0.001	16.6809	0.00983342	NC_030830.1	+	41985582	42044726	628	annot_exons
circ_001245	APPBP2	ncbi_102191369	194.49	45.2544	2.10357	0.0100398	NC_030826.1	+	12114898	12119194	276	annot_exons
circ_004806	AGO2	ncbi_102179215	379.833	129.352	1.55407	0.0105165	NC_030821.1	-	79024451	79032436	317	annot_exons
circ_006516	KRT33A	ncbi_102179881	18948.9	3718.23	2.34943	0.011523	NC_030826.1	-	41199821	41223456	20116	exon_intron
circ_008693	AFAP1	ncbi_102176777	145.494	20.8019	2.80617	0.0115627	NC_030813.1	-	114333156	114350159	540	annot_exons
circ_001483	LOC102190345	ncbi_102190345	7992.05	3435.54	1.21803	0.0119039	NC_030825.1	-	46222157	46248185	26027	exon_intron
circ_007616	TCF4	ncbi_102188726	139.675	15.2369	3.19643	0.012834	NC_030831.1	-	54852737	54883065	801	annot_exons
circ_003283	ISM1	ncbi_102184352	601.305	234.993	1.35548	0.0130525	NC_030820.1	+	6662199	6686474	739	annot_exons
circ_004342	STAU2	ncbi_102181057	500.619	171.656	1.54419	0.0138449	NC_030821.1	+	45082123	45167673	1047	annot_exons
circ_007556	PRDM2	ncbi_102171636	296.832	113.712	1.38426	0.0140997	NC_030823.1	-	52336870	52358643	502	annot_exons
circ_006240	USP1	ncbi_102187448	181.092	48.7011	1.8947	0.0147419	NC_030810.1	+	37798508	37803053	1322	annot_exons
circ_008826	NA	NA	154.253	29.7578	2.37396	0.0149026	NC_030809.1	-	113425919	113426607	689	intergenic
circ_006932	NA	NA	220.561	42.912	2.36173	0.0149919	NC_030817.1	-	100672445	100719428	46984	intergenic
circ_002290	OSBPL8	ncbi_102185062	153.873	6.5897	4.54538	0.0151383	NC_030812.1	-	5642905	5647836	294	annot_exons
circ_003594	SPIN1	ncbi_102172717	122.438	6.5897	4.2157	0.0152262	NC_030815.1	-	89409371	89414548	488	annot_exons
circ_006830	NA	NA	177.448	43.1012	2.0416	0.0155843	NC_030824.1	+	15851372	15854427	3056	intergenic
circ_007818	ALG5	ncbi_102185475	72.8613	0.001	16.1529	0.0166666	NC_030819.1	-	61994824	61998156	495	annot_exons
circ_007262	USP9X	ncbi_102172526	68.1402	0.001	16.0562	0.0170818	NW_017189629.1	+	80785	99915	1967	annot_exons
circ_004865	SPIN1	ncbi_102172717	75.8678	0.001	16.2112	0.0173095	NC_030815.1	-	89409371	89428027	537	annot_exons
circ_001098	ARIH2	ncbi_102185615	452.355	204.865	1.14279	0.0174693	NC_030829.1	-	51105365	51107166	419	annot_exons
circ_001143	NSMAF	ncbi_102188421	84.0208	0.001	16.3585	0.0185488	NC_030821.1	+	57302726	57312295	767	annot_exons
circ_001933	PIAS1	ncbi_102171156	67.8387	0.001	16.0498	0.0188058	NC_030817.1	-	86300979	86348865	804	annot_exons
circ_008239	PI4K2B	ncbi_102170306	77.2907	0.001	16.238	0.0193485	NC_030813.1	+	45238283	45243991	624	annot_exons
circ_007771	WLS	ncbi_102174896	144.452	7.69894	4.22978	0.0194943	NC_030810.1	-	43731325	43734215	306	annot_exons
circ_002358	NUP98	ncbi_102191442	121.702	6.5897	4.20699	0.0200931	NC_030822.1	-	32031625	32044715	556	annot_exons
circ_001642	PHIP	ncbi_102169008	113.504	6.82193	4.05642	0.020204	NC_030816.1	-	5935741	5936086	250	annot_exons
circ_004983	GTF2E1	ncbi_102178947	368.638	145.506	1.34112	0.020979	NC_030808.1	+	65121870	65122347	478	one_exon
circ_004822	TUFT1	ncbi_102168785	149.168	13.4116	3.47539	0.021059	NC_030810.1	+	100941513	100949774	404	annot_exons
circ_010338	ZNF382	ncbi_102190062	76.912	0.001	16.2309	0.0219736	NC_030825.1	-	47817709	47820574	321	annot_exons
circ_008881	HACE1	ncbi_102171338	202.003	54.2184	1.89752	0.0234578	NC_030816.1	+	32444789	32469383	521	annot_exons
circ_010896	MAP2K4	ncbi_102175799	281.096	103.314	1.44403	0.0238714	NC_030826.1	+	30415586	30452644	698	annot_exons
circ_009204	GRSF1	ncbi_102174284	162.014	43.254	1.90521	0.0247937	NC_030813.1	-	86728043	86730017	457	annot_exons
circ_008412	STAM2	ncbi_102178775	491.992	211.254	1.21966	0.0250917	NC_030809.1	-	92139670	92142668	324	annot_exons
circ_004763	EPG5	ncbi_102183560	221.915	54.1256	2.03562	0.026375	NC_030831.1	-	45892343	45910674	826	annot_exons
circ_002804	ENAH	ncbi_102182617	105.589	13.4116	2.97691	0.026856	NC_030823.1	-	27162484	27171726	344	annot_exons
circ_005208	ECPAS	ncbi_102189954	322.53	104.899	1.62044	0.027168	NC_030815.1	-	100601092	100610758	511	annot_exons
circ_009305	DTNB	ncbi_102190610	115.959	6.5897	4.13726	0.0274807	NC_030818.1	+	73447701	73496586	728	annot_exons
circ_006319	EPS8	ncbi_108636038	74.7631	0.001	16.19	0.0276755	NC_030812.1	+	92891260	92915952	934	annot_exons
circ_004521	DHCR24	ncbi_102172859	196.494	48.1854	2.02782	0.0279198	NC_030810.1	-	29342891	29343419	377	annot_exons
circ_011345	DAG1	ncbi_102178403	235.047	72.2305	1.70227	0.0281702	NC_030829.1	-	50704631	50705032	402	one_exon
circ_007098	LOC102172278	ncbi_102172278	86.9236	0.001	16.4075	0.0292229	NC_030820.1	-	64187304	64217483	435	annot_exons
circ_010119	PLXDC2	ncbi_102188059	188.551	50.5679	1.89866	0.0293344	NC_030820.1	+	20998062	21033087	520	annot_exons
circ_002940	CYLD	ncbi_102179035	315.745	134.339	1.23289	0.0295777	NC_030825.1	-	18169533	18173894	1061	annot_exons
circ_009398	MBOAT1	ncbi_102182744	119.552	13.4116	3.15608	0.0319935	NC_030830.1	-	12547725	12550153	377	annot_exons
circ_004019	TIAM1	ncbi_102170463	70.6679	0.001	16.1088	0.0324225	NC_030808.1	+	2831299	2845857	479	annot_exons
circ_011246	CUL3	ncbi_102188094	85.1091	0.001	16.377	0.0330111	NC_030809.1	+	23089490	23090964	1475	exon_intron
circ_002150	DOCK9	ncbi_102176138	78.2408	0.001	16.2556	0.033051	NC_030819.1	+	10498040	10498644	246	annot_exons
circ_006285	LOC100861209	ncbi_100861209	165.548	35.3228	2.22858	0.0334357	NC_030829.1	+	12523989	12524822	343	annot_exons
circ_006958	LIPM	ncbi_102190289	342.959	106.822	1.68284	0.0345063	NC_030833.1	-	40860429	40860842	284	annot_exons
circ_002908	TRMO	ncbi_102170697	176.855	42.3436	2.06235	0.0354907	NC_030815.1	-	62750067	62754823	975	annot_exons
circ_006886	NEO1	ncbi_102175214	96.2059	6.5897	3.86784	0.0356502	NC_030817.1	-	81440416	81465361	885	annot_exons
circ_004349	PUM2	ncbi_102174942	106.454	22.8594	2.21936	0.0363659	NC_030818.1	+	78237387	78244842	832	annot_exons
circ_006115	SNX2	ncbi_102191692	61.4189	0.001	15.9064	0.0378822	NC_030814.1	+	79625048	79644371	1104	annot_exons
circ_004414	LOC102187823	ncbi_102187823	309.447	134.533	1.20174	0.0378999	NC_030810.1	-	85681727	85709217	912	annot_exons
circ_002985	ASTN2	ncbi_102180224	77.9634	0.001	16.2505	0.0380403	NC_030815.1	-	105526715	105534665	6421	exon_intron
circ_004684	SFMBT1	ncbi_102177108	202.316	60.0839	1.75156	0.0381295	NC_030829.1	+	47854766	47863368	250	annot_exons
circ_010563	MRS2	ncbi_100861264	174.482	58.1571	1.58505	0.0387811	NC_030825.1	-	187266	187780	271	annot_exons
circ_000914	SPATA7	ncbi_102188599	107.103	20.0013	2.42083	0.0399348	NC_030817.1	-	3051220	3076499	1000	annot_exons
circ_001802	EIF4G3	ncbi_102190003	195.086	68.6691	1.50638	0.0400004	NC_030809.1	-	4406155	4407318	1164	exon_intron
circ_005087	NFIX	ncbi_102169276	140.474	35.2382	1.99509	0.0406836	NC_030814.1	-	97874132	97876336	396	annot_exons
circ_002049	CEACAM16	ncbi_102188494	468.23	193.551	1.2745	0.0412574	NC_030825.1	+	53544375	53544701	327	one_exon
circ_010409	SLC2A12	ncbi_102176327	64.5612	0.001	15.9784	0.0413025	NC_030816.1	-	59280909	59285589	4681	exon_intron
circ_008443	ARAP2	ncbi_102187662	231.099	70.0966	1.72109	0.042152	NC_030813.1	-	56232574	56236697	582	annot_exons
circ_003659	AGAP1	ncbi_102174535	105.571	21.0772	2.32445	0.0424004	NC_030810.1	-	5321967	5342553	1063	exon_intron
circ_010880	GMPS	ncbi_102178400	121.22	0.001	16.8873	0.0428485	NC_030808.1	-	111301380	111329458	1291	annot_exons
circ_006585	CYP2R1	ncbi_102190621	105.669	21.3428	2.30773	0.0430629	NC_030822.1	-	44453267	44467462	775	annot_exons
circ_009552	GLIS3	ncbi_102176686	89.2815	7.62253	3.55002	0.0434747	NC_030815.1	+	40213733	40221393	1334	annot_exons
circ_005370	ITCH	ncbi_102191813	101.151	21.8266	2.21235	0.0440043	NC_030820.1	+	63406318	63431564	958	annot_exons
circ_006414	MBD5	ncbi_102189076	220.007	73.7359	1.57711	0.044221	NC_030809.1	+	88521658	88530017	2444	annot_exons
circ_009981	GALNT11	ncbi_102181651	61.8305	0.001	15.916	0.0444868	NC_030811.1	-	5298920	5301457	376	annot_exons
circ_001980	CDK19	ncbi_102182506	69.0693	0.001	16.0758	0.0445427	NC_030816.1	+	26917752	26919415	252	annot_exons
circ_008707	SETD5	ncbi_102186164	68.5586	0.001	16.0651	0.0449224	NC_030829.1	-	16953569	16955439	522	annot_exons
circ_010897	PARG	ncbi_102183487	111.796	13.3783	3.06291	0.0453014	NC_030835.1	+	1767838	1812290	1791	annot_exons
circ_010468	ASH1L	ncbi_102185413	63.5967	0.001	15.9567	0.04537	NC_030810.1	-	104839753	104849192	868	annot_exons
circ_001377	LOC102179276	ncbi_102179276	104.813	14.4445	2.85923	0.0455387	NC_030813.1	+	89640999	89641931	308	annot_exons
circ_000985	ARHGAP18	ncbi_102187864	117.574	15.0047	2.97009	0.0457602	NC_030816.1	+	55154789	55155483	695	antisense
circ_011166	TIAM1	ncbi_102170463	94.1564	6.5897	3.83677	0.0458221	NC_030808.1	+	2856320	2881690	831	annot_exons
circ_010397	SYNE2	ncbi_102184156	134.516	13.1794	3.35143	0.0470663	NC_030817.1	-	26841866	26854738	954	annot_exons
circ_001048	LOC102175120	ncbi_102175120	147.361	35.7027	2.04525	0.0472878	NC_030814.1	-	58788641	58794144	2542	annot_exons
circ_004842	SPARC	ncbi_100860800	75.05	0.001	16.1956	0.0473704	NC_030814.1	-	47530275	47530485	211	antisense
circ_009252	TRIM37	ncbi_102187429	90.2759	7.69894	3.55161	0.0474484	NC_030826.1	-	9685021	9698649	7198	exon_intron
circ_003224	DDX55	ncbi_102181326	110.39	15.2451	2.8562	0.0478014	NC_030824.1	+	19151864	19152603	284	annot_exons
circ_011406	CACNA2D3	ncbi_102172849	69.9064	0.001	16.0931	0.0496788	NC_030829.1	-	45864909	45869910	285	annot_exons
circ_004793	VPS13D	ncbi_102179870	299.939	121.932	1.29859	0.0497249	NC_030823.1	-	39751094	39754402	329	annot_exons
circ_008540	SENP6	ncbi_102188944	227.746	69.4266	1.71387	0.0498289	NC_030816.1	+	2538273	2556022	1630	annot_exons

## Sheet: down-regulated
Supplementary File 1. The down-regulated circRNAs identified in Lioanning cashmere goats compared to Ziwuling black goats
circRNA ID	Parent gene name	Parent gene ID	RPM-Liaoning cashmere goats	RPM-Ziwuling black goats	Log2(Fold change)	P value	Chromosomes	Strand	Genomic_start	Genomic_end	Spliced length	Type
circ_007344	WRN	ncbi_102182278	7.47284	195.503	-4.70939	2.92e-05	NC_030834.1	-	18473461	18474330	215	annot_exons
circ_001762	LOC102173489	ncbi_102173489	195.347	4073.63	-4.3822	3.09e-05	NC_030823.1	-	50387250	50398814	751	annot_exons
circ_003528	CROT	ncbi_102178596	335.739	918.043	-1.45122	6.41e-05	NC_030811.1	+	87337262	87344018	352	annot_exons
circ_000831	NA	NA	14.9457	248.855	-4.05751	8.08e-05	NC_030817.1	+	99781312	99783175	1864	intergenic
circ_008802	NSD3	ncbi_102188284	38.2617	247.976	-2.69622	0.000200432	NC_030834.1	+	12181534	12201434	1755	annot_exons
circ_002557	SEC11A	ncbi_102174246	26.4465	216.094	-3.03051	0.000399666	NC_030828.1	-	21627231	21632111	260	annot_exons
circ_000208	LOC102169125	ncbi_102169125	43.3408	8092.38	-7.5447	0.000420652	NC_030825.1	+	46261924	46288515	26079	exon_intron
circ_004432	NA	NA	7.83282	162.294	-4.37293	0.00047859	NC_030819.1	-	57205113	57206066	954	intergenic
circ_004054	RALGAPA1	ncbi_102183459	22.4185	211.149	-3.2355	0.000591795	NC_030828.1	-	45277698	45285690	470	annot_exons
circ_011196	EPHB4	ncbi_102187644	41.9671	284.157	-2.75936	0.000818356	NC_030832.1	+	36691724	36692847	614	annot_exons
circ_003889	SRP54	ncbi_102181816	15.6656	216.761	-3.79043	0.000889867	NC_030828.1	+	44738736	44739115	183	annot_exons
circ_001083	SLC25A36	ncbi_102189165	17.1303	197.342	-3.52608	0.0010591	NC_030808.1	-	127524700	127537171	573	annot_exons
circ_003024	LOC102184634	ncbi_102184634	28.0371	235.5	-3.07032	0.00141812	NC_030819.1	-	64915496	64916792	232	annot_exons
circ_004193	DUSP16	ncbi_102168517	0.001	120.868	-16.8831	0.00145893	NC_030812.1	+	95959242	95964494	284	annot_exons
circ_006691	AGMO	ncbi_102177125	0.001	105.229	-16.6832	0.00187832	NC_030811.1	+	96680221	96760244	854	annot_exons
circ_003245	RIPOR1	ncbi_102178759	130.291	404.43	-1.63415	0.00188499	NC_030825.1	+	36356777	36357551	444	annot_exons
circ_000335	ACACB	ncbi_102178200	12.3695	180.931	-3.87058	0.00298058	NC_030824.1	+	7228667	7231913	465	annot_exons
circ_005116	KRT84	ncbi_102182946	23.4984	754.66	-5.00519	0.00314034	NC_030812.1	+	27220448	27254706	28674	exon_intron
circ_001769	PAN3	ncbi_102188509	0.001	110.667	-16.7559	0.00356043	NC_030819.1	+	54861188	54873880	1106	annot_exons
circ_004443	NFX1	ncbi_102189865	35.7627	260.021	-2.8621	0.00391767	NC_030815.1	+	74891089	74897201	309	annot_exons
circ_010361	LOC106503204	ncbi_106503204	94.637	689.436	-2.86494	0.00427823	NC_030826.1	+	40978790	41043910	65121	antisense
circ_003084	EYA3	ncbi_102183018	0.001	100.84	-16.6217	0.00433881	NC_030809.1	-	10593676	10602821	631	annot_exons
circ_005612	KCNMB4	ncbi_102184787	0.001	86.2372	-16.396	0.00439484	NC_030812.1	-	42566525	42572287	5763	exon_intron
circ_010716	DIAPH2	ncbi_102191777	51.0683	217.55	-2.09084	0.00455123	NW_017189517.1	-	45408691	45410352	1662	exon_intron
circ_000883	LOC102182748	ncbi_102182748	541.589	1818.48	-1.74747	0.00490094	NC_030810.1	+	72167775	72194318	484	annot_exons
circ_003088	LOC102173489	ncbi_102173489	61.9752	456.961	-2.88231	0.00516896	NC_030823.1	-	50393895	50398814	494	annot_exons
circ_002433	SFMBT2	ncbi_102171991	209.204	683.29	-1.70759	0.00517887	NC_030820.1	-	11841907	11852670	434	annot_exons
circ_001255	SIPA1L2	ncbi_102175553	80.131	305.404	-1.93029	0.00528213	NC_030835.1	+	40072020	40072294	275	one_exon
circ_003005	CDK5RAP2	ncbi_102178828	18.6324	226.903	-3.60619	0.00531384	NC_030815.1	-	109614137	109686786	1959	annot_exons
circ_008281	VPS13A	ncbi_102188854	0.001	91.0892	-16.475	0.00557783	NC_030815.1	+	53097157	53107310	693	annot_exons
circ_005550	LOC106502520	ncbi_106502520	0.001	353.428	-18.4311	0.00624472	NC_030817.1	-	79907828	79937032	15644	exon_intron
circ_010890	EPC1	ncbi_102183613	148.114	370.693	-1.32351	0.00628308	NC_030820.1	+	32560824	32561434	506	annot_exons
circ_011235	STK3	ncbi_102191439	17.149	128.325	-2.90361	0.00702366	NC_030821.1	-	16672757	16697398	345	annot_exons
circ_001748	LOC102173489	ncbi_102173489	0.001	127.36	-16.9586	0.00727369	NC_030823.1	-	50364166	50398814	9423	exon_intron
circ_001316	CAHI-DQA2	ncbi_100860813	0.001	229.859	-17.8104	0.00751747	NC_030830.1	+	23515858	23563625	42477	exon_intron
circ_004222	TNFRSF21	ncbi_102184104	20.2023	124.713	-2.62602	0.00769988	NC_030830.1	+	28430415	28450213	1413	annot_exons
circ_003056	PPM1D	ncbi_102190816	50.7084	200.509	-1.98337	0.00849239	NC_030826.1	-	11974808	11983920	354	annot_exons
circ_009753	LOC102190745	ncbi_102190745	0.001	205.885	-17.6515	0.0088177	NC_030830.1	+	23383061	23458356	75296	antisense
circ_009909	SRSF1	ncbi_102183176	24.6218	179.403	-2.8652	0.00901453	NC_030826.1	-	8406813	8410053	3241	one_exon
circ_009117	ACACB	ncbi_102178200	26.4652	267.957	-3.33983	0.00972737	NC_030824.1	+	7228667	7235869	780	annot_exons
circ_011353	NA	NA	14.9457	184.899	-3.62894	0.00983751	NC_030832.1	+	20237678	20239836	2159	intergenic
circ_005710	CYP4X1	ncbi_102174897	74.4896	275.991	-1.88951	0.010357	NC_030810.1	+	21727612	21747487	893	annot_exons
circ_003940	SARAF	ncbi_102177772	7.47284	133.417	-4.15815	0.0104669	NC_030834.1	+	19359319	19368307	1101	annot_exons
circ_006194	DDHD1	ncbi_102187228	46.6369	209.467	-2.16718	0.0108449	NC_030817.1	+	37470972	37490181	767	annot_exons
circ_011465	GARRE1	ncbi_102188701	30.8076	242.814	-2.97849	0.0113719	NC_030825.1	+	45799874	45802155	1160	annot_exons
circ_011237	CCNI	ncbi_102189568	0.001	98.516	-16.5881	0.0118695	NC_030813.1	-	92389771	92390136	216	annot_exons
circ_011282	AMOT	ncbi_102188568	7.47284	117.539	-3.97534	0.0119385	NW_017189517.1	+	30884206	30893282	874	annot_exons
circ_009776	PGGT1B	ncbi_102183603	38.8347	206.708	-2.41218	0.0121131	NC_030817.1	+	97145738	97151458	353	annot_exons
circ_010435	THADA	ncbi_102188325	17.149	143.015	-3.05997	0.0123377	NC_030818.1	-	25628130	25661509	572	annot_exons
circ_008042	LIFR	ncbi_102168488	0.001	86.4413	-16.3994	0.0124639	NC_030827.1	+	35873635	35885224	577	annot_exons
circ_001989	ACACB	ncbi_102178200	54.4649	291.863	-2.42189	0.0125591	NC_030824.1	+	7237540	7243128	639	annot_exons
circ_009904	SCAMP1	ncbi_102174396	94.208	277.966	-1.56099	0.0129068	NC_030817.1	-	91699214	91714799	509	annot_exons
circ_001858	DLG5	ncbi_102170667	107.122	276.514	-1.3681	0.0135041	NC_030835.1	+	12073813	12076157	491	annot_exons
circ_009679	KIF3A	ncbi_102186950	28.0371	152.591	-2.44426	0.0137277	NC_030814.1	-	88937781	88954205	336	annot_exons
circ_000125	ZZZ3	ncbi_102180986zzz3	24.6218	194.056	-2.97846	0.0141512	NC_030810.1	-	54113446	54117089	475	annot_exons
circ_006342	ZCCHC4	ncbi_102181850	7.83282	111.54	-3.83188	0.0152692	NC_030813.1	+	45307392	45316324	430	annot_exons
circ_000353	TAF2	ncbi_102177544	0.001	120.402	-16.8775	0.0167808	NC_030821.1	+	999600	1034985	2660	annot_exons
circ_002055	USP45	ncbi_102186481	0.001	86.4636	-16.3998	0.0170098	NC_030816.1	+	37565952	37585449	833	annot_exons
circ_008371	BRWD1	ncbi_102186725	0.001	111.597	-16.7679	0.0177267	NC_030808.1	-	138941246	138972203	1687	annot_exons
circ_001115	RAD51C	ncbi_102187160	0.001	101.617	-16.6328	0.018643	NC_030826.1	+	9296861	9313713	577	exon_intron
circ_005213	ASAP1	ncbi_102170442	9.31619	99.0746	-3.4107	0.0187699	NC_030821.1	-	71454536	71465804	379	annot_exons
circ_004326	PDGFD	ncbi_102168651	106.021	291.801	-1.46063	0.0188414	NC_030822.1	-	78002037	78006782	368	annot_exons
circ_003635	LOC102182748	ncbi_102182748	223.61	683.613	-1.61219	0.0192178	NC_030810.1	+	72167775	72175826	410	annot_exons
circ_009498	FGFR2	ncbi_102170938	0.001	84.6271	-16.3688	0.0195691	NC_030833.1	+	10496050	10516313	1263	annot_exons
circ_009966	PUM1	ncbi_102172215PUM1	98.9291	264.317	-1.41781	0.0203651	NC_030809.1	-	13352062	13356115	817	annot_exons
circ_005091	NHS	ncbi_102181284	7.47284	92.447	-3.6289	0.0206512	NW_017189516.1	-	52867567	52909505	41939	intronic
circ_008343	FOXP1	ncbi_102171383	90.7947	243.322	-1.42219	0.0226374	NC_030829.1	+	30508491	30520814	584	annot_exons
circ_003870	TMTC4	ncbi_102179020	12.3695	92.9464	-2.90961	0.0226411	NC_030819.1	+	9013435	9019097	549	annot_exons
circ_000195	RALGPS2	ncbi_102185203	7.83282	117.816	-3.91086	0.0229821	NC_030823.1	+	58796135	58814547	394	annot_exons
circ_002294	ACER2	ncbi_102183323	34.788	209.798	-2.59234	0.022994	NC_030815.1	-	24748788	24753266	276	annot_exons
circ_003553	CRYBG3	ncbi_102187986	7.83282	92.2435	-3.55784	0.0234592	NC_030808.1	+	41988125	42000031	543	annot_exons
circ_008299	TOP2B	ncbi_102180187	17.1303	113.524	-2.72838	0.0235971	NC_030834.1	-	5470167	5484569	1470	annot_exons
circ_007874	TNS3	ncbi_102180104	178.393	374.779	-1.07099	0.0238393	NC_030811.1	-	45262678	45264040	375	annot_exons
circ_000460	GLIS3	ncbi_102176686	0.001	71.4893	-16.1254	0.0243225	NC_030815.1	+	40485787	40506173	342	annot_exons
circ_002756	STK4	ncbi_102185193	0.001	66.5259	-16.0216	0.024738	NC_030820.1	+	72923846	72945951	474	annot_exons
circ_001985	USP40	ncbi_102190013	0.001	108.122	-16.7223	0.0249928	NC_030810.1	+	7550989	7560804	699	annot_exons
circ_004377	KMT2C	ncbi_102181925	0.001	87.3673	-16.4148	0.0251292	NC_030811.1	+	5096928	5126553	688	annot_exons
circ_006416	CPSF3	ncbi_102187686	19.8423	114.844	-2.53302	0.025277	NC_030818.1	-	87600884	87608133	724	annot_exons
circ_007144	ACSL5	ncbi_102177304	26.4652	133.266	-2.33214	0.025393	NC_030833.1	-	19060061	19063148	438	annot_exons
circ_003559	DIPK2B	ncbi_102191125	7.83282	100.542	-3.68213	0.0271972	NW_017189516.1	-	27260196	27260484	289	one_exon
circ_004234	DOCK5	ncbi_102180222	0.001	91.4295	-16.4804	0.0274418	NC_030815.1	+	72395126	72417517	1111	annot_exons
circ_002083	TENT2	ncbi_102176885	0.001	67.9468	-16.0521	0.0282998	NC_030817.1	-	90657471	90661449	498	annot_exons
circ_001911	SLC35F1	ncbi_102170424	0.001	71.602	-16.1277	0.0283136	NC_030816.1	-	19857045	19875699	525	annot_exons
circ_007903	MARK3	ncbi_102172847	0.001	71.683	-16.1293	0.0291057	NC_030828.1	+	67310744	67344766	18507	exon_intron
circ_009501	RANBP17	ncbi_102186520	45.7533	171.737	-1.90825	0.0292037	NC_030827.1	+	2892071	2903425	979	annot_exons
circ_006057	NEK7	ncbi_102171902	15.3057	108.339	-2.82342	0.0307416	NC_030823.1	+	75710085	75740927	532	annot_exons
circ_010351	CYFIP1	ncbi_100861373	21.4914	125.637	-2.54744	0.0309531	NC_030809.1	+	135453229	135464548	408	annot_exons
circ_000564	HUWE1E3	ncbi_102183583	193.757	489.744	-1.33778	0.0309647	NW_017189516.1	-	23174299	23175475	402	annot_exons
circ_003932	ELAPOR1	ncbi_102171293	0.001	60.9609	-15.8956	0.0310068	NC_030810.1	+	86300395	86302098	485	annot_exons
circ_006801	AGTPBP1	ncbi_102181597	60.1111	196.052	-1.70553	0.0311231	NC_030815.1	-	78689488	78706498	928	annot_exons
circ_010632	AEBP2	ncbi_102168985	29.5185	126.361	-2.09786	0.0312878	NC_030812.1	-	89024656	89059722	810	annot_exons
circ_007708	NMD3	ncbi_102171656	0.001	69.6255	-16.0873	0.0313554	NC_030808.1	-	105732102	105741139	533	annot_exons
circ_007589	TTC7B	ncbi_102190793	12.3695	109.534	-3.14652	0.0315579	NC_030817.1	+	960094	978283	454	annot_exons
circ_002375	DIS3L	ncbi_102189039	7.47284	97.8574	-3.71095	0.0317153	NC_030817.1	-	88045788	88049357	580	annot_exons
circ_010369	RNF13E3	ncbi_102169801	14.0186	123.691	-3.14133	0.0323369	NC_030808.1	-	117834975	117855782	379	annot_exons
circ_005976	PPIL4	ncbi_102187953	35.7253	161.303	-2.17475	0.0325611	NC_030816.1	-	73715899	73719139	304	annot_exons
circ_002702	KDM4C	ncbi_102175575	44.6299	159.23	-1.83503	0.0328145	NC_030815.1	-	37938305	37949403	452	annot_exons
circ_004910	NLRP1	ncbi_102169512	0.001	61.1167	-15.8993	0.0328233	NC_030826.1	+	25863007	25867162	613	annot_exons
circ_007777	LOC102180664	ncbi_102180664	0.001	123.595	-16.9153	0.0328889	NC_030830.1	-	23531594	23581098	1408	annot_exons
circ_006419	CROT	ncbi_102178596	27.6752	133.697	-2.2723	0.0335848	NC_030811.1	+	87364333	87371284	645	annot_exons
circ_011552	G2E3	ncbi_102174342	0.001	77.5916	-16.2436	0.0342073	NC_030828.1	+	40684003	40692471	969	annot_exons
circ_009486	PCCA	ncbi_102191627	0.001	76.2965	-16.2193	0.0344803	NC_030819.1	-	9253073	9289248	323	annot_exons
circ_004402	UGGT1	ncbi_102172300	14.0186	120.351	-3.10183	0.0347046	NC_030809.1	+	132149945	132174246	882	annot_exons
circ_010700	DHX8	ncbi_102175614	24.9631	149.129	-2.57869	0.0351243	NC_030826.1	+	43057267	43058668	245	annot_exons
circ_008348	FBXL5	ncbi_102171500	0.001	70.0818	-16.0968	0.035286	NC_030813.1	-	111073682	111076926	275	annot_exons
circ_001805	ADGRF5	ncbi_102185129	9.29748	92.7839	-3.31896	0.0355881	NC_030830.1	+	28808187	28811470	542	annot_exons
circ_001580	GTF3C3	ncbi_102170189	16.7703	114.278	-2.76857	0.0358083	NC_030809.1	+	50584204	50592796	995	annot_exons
circ_010713	LOC102190533	ncbi_102190533	213.349	438.63	-1.03979	0.0359659	NC_030822.1	+	64521002	64525044	394	annot_exons
circ_003601	ADGRG6	ncbi_102177631	0.001	79.2357	-16.2739	0.0360056	NC_030816.1	+	66880016	66883406	966	annot_exons
circ_003208	TSC1	ncbi_102178739	0.001	70.8161	-16.1118	0.036067	NC_030818.1	-	102390006	102398159	743	annot_exons
circ_008746	MOGAT1	ncbi_102185127	0.001	82.0435	-16.3241	0.0364314	NC_030809.1	-	24942904	24943855	384	annot_exons
circ_009181	ABCA10	ncbi_102177563	66.734	208.901	-1.64632	0.0366949	NC_030826.1	+	60591128	60595608	831	annot_exons
circ_006237	GXYLT1	ncbi_102183938	0.001	59.543	-15.8616	0.037619	NC_030812.1	+	38059203	38072213	550	annot_exons
circ_005232	ARHGAP29	ncbi_102185622	0.001	59.6194	-15.8635	0.0377758	NC_030810.1	-	71230703	71236759	966	annot_exons
circ_011017	SART3	ncbi_102184181	28.9642	123.609	-2.09344	0.0383591	NC_030824.1	-	6718723	6721593	416	annot_exons
circ_007192	SCCPDH	ncbi_102186236	73.1269	235.131	-1.68499	0.0385953	NC_030823.1	-	29155557	29163038	324	annot_exons
circ_002677	NSF	ncbi_102190729	18.6324	94.9801	-2.34981	0.0389833	NC_030826.1	-	45108902	45127218	816	annot_exons
circ_006164	ITGA9	ncbi_102174073	53.5674	204.436	-1.93223	0.0403052	NC_030829.1	+	10799084	10812626	359	annot_exons
circ_007533	LOC108636217	ncbi_108636217	28.9642	119.413	-2.04362	0.040555	NC_030808.1	+	20722547	20751874	2484	exon_intron
circ_008030	PARP8	ncbi_102185869	52.1543	162.013	-1.63525	0.0409377	NC_030827.1	-	28415141	28419184	334	annot_exons
circ_006707	DECR1	ncbi_102191818	48.4616	188.372	-1.95867	0.0410644	NC_030821.1	+	8512468	8515254	496	annot_exons
circ_001003	ITGA1	ncbi_102172761	0.001	59.9311	-15.871	0.0411459	NC_030827.1	-	26228742	26259399	863	annot_exons
circ_000933	PPP1R36	ncbi_102187229	17.149	97.0428	-2.5005	0.041169	NC_030817.1	-	26413393	26421675	654	exon_intron
circ_010160	SPATA9	ncbi_102182305	0.001	50.5597	-15.6257	0.0418359	NC_030814.1	+	15554258	15567291	377	annot_exons
circ_003524	XK	ncbi_102176212	144.264	354.367	-1.29653	0.0424072	NW_017189516.1	+	31423090	31423547	458	one_exon
circ_000814	FAM3	ncbi_102171859	231.926	500.334	-1.10923	0.0430524	NW_017189522.1	-	14124	14855	251	annot_exons
circ_007210	ACACB	ncbi_102178200	0.001	74.4485	-16.184	0.0433126	NC_030824.1	+	7243729	7243998	270	one_exon
circ_008797	SBF2	ncbi_102178749	7.47284	105.264	-3.81621	0.0436893	NC_030822.1	-	39681316	39706367	885	annot_exons
circ_007497	AFG1L	ncbi_102188945	23.316	116.52	-2.32119	0.0438752	NC_030816.1	-	29026282	29090525	475	annot_exons
circ_011590	PCOLCE2	ncbi_102187536	9.29748	78.5813	-3.07927	0.0439016	NC_030808.1	+	125751919	125770550	544	annot_exons
circ_008408	SSH2	ncbi_102171273	0.001	77.313	-16.2384	0.0441457	NC_030826.1	-	20744048	20749676	257	annot_exons
circ_008162	APCDD1	ncbi_102175529	0.001	58.4657	-15.8353	0.0442426	NC_030831.1	+	42519162	42519313	152	one_exon
circ_008044	ZNF280D	ncbi_102183695	76.3163	217.975	-1.5141	0.0443342	NC_030817.1	-	49481331	49507457	752	annot_exons
circ_004779	TENT4B	ncbi_102177827	68.4815	191.072	-1.48033	0.0445319	NC_030825.1	-	18685452	18690749	400	annot_exons
circ_009668	ZBTB8A	ncbi_102185695	0.001	94.3595	-16.5259	0.0446056	NC_030809.1	+	14684276	14685099	824	one_exon
circ_006732	FGD4	ncbi_102181008	0.001	58.2335	-15.8296	0.0447182	NC_030812.1	-	75856321	75869830	839	annot_exons
circ_002032	SIPA1L2	ncbi_102175553	0.001	58.3099	-15.8315	0.0448654	NC_030835.1	+	40085365	40092020	933	annot_exons
circ_001182	PUM1	ncbi_102172215	98.1087	255.102	-1.37862	0.0450624	NC_030809.1	-	13375735	13389303	726	annot_exons
circ_003250	PP6	ncbi_102188397	37.3346	168.63	-2.17527	0.0458732	NC_030812.1	-	118647895	118655636	430	annot_exons
circ_001867	ST6GALNAC2	ncbi_102190459	68.1104	192.595	-1.49963	0.0470226	NC_030826.1	+	54399928	54400249	322	exon_intron
circ_010578	FGD4	ncbi_102181008	34.2606	134.124	-1.96894	0.0471738	NC_030812.1	-	75799507	75806283	501	annot_exons
circ_008882	SENP7	ncbi_102183912	0.001	81.2134	-16.3094	0.0473461	NC_030808.1	-	45646375	45671954	491	annot_exons
circ_009023	MAGI3	ncbi_102181179	0.001	68.6594	-16.0672	0.0482844	NC_030810.1	+	90753289	90771158	237	annot_exons
circ_011450	RELCH	ncbi_102182652	0.001	79.1043	-16.2715	0.0489051	NC_030831.1	+	60807619	60829550	1117	annot_exons
circ_007156	TTC27	ncbi_102189870	0.001	76.3769	-16.2208	0.0492502	NC_030818.1	+	15112304	15192138	879	annot_exons
circ_006442	NA	NA	0.001	62.5438	-15.9326	0.0494851	NC_030828.1	+	1118447	1119169	723	intergenic
